# Supplementary material for: Recent Advances in Grayanane Diterpenes: Isolation, Structural Diversity, and Bioactivities from Ericaceae Family (2018–2024)
Source: Molecules. 2024 Apr 6;29(7):1649. doi: 10.3390/molecules29071649 (PMC11013853; doi:10.3390/molecules29071649)
Supplement: Supplementary file 1 [file molecules-29-01649-s001.zip]

Archive with 1 entries (1 files):
- molecules-2915220-supplementary.pdf
